# Supplementary material for: Decomposing heritability and genetic covariance by direct and indirect effect paths
Source: PLoS Genet. 2023 Jan 23;19(1):e1010620. doi: 10.1371/journal.pgen.1010620 (PMC9894552; doi:10.1371/journal.pgen.1010620)
Supplement: S1 Table — (XLSX) [file pgen.1010620.s002.xlsx]

## Sheet: Sheet1
Table S1. Parameter settings for simulations.
Parameters	Setting 1	Setting 2
	0.202	0.18
	0.056	0.025
	0.099	0.099
	0	0.11
	0	-0.05
	0.038	0.038
	0.007	0.007
	0.246	0.22
	0.057	0.024
	0.198	0.198
	0.012	0.012
	0.04	0.06
	0.007	0.03
	0.015	0.015
