# Supplementary material for: Decomposing heritability and genetic covariance by direct and indirect effect paths
Source: PLoS Genet. 2023 Jan 23;19(1):e1010620. doi: 10.1371/journal.pgen.1010620 (PMC9894552; doi:10.1371/journal.pgen.1010620)
Supplement: S2 Table — (XLSX) [file pgen.1010620.s003.xlsx]

## Sheet: Sheet1
Table S2. Parameter estimates for single traits analysis1.
	height		BMI		overall health		EA		income
	EST	SE	EST	SE	EST	SE	EST	SE	EST	SE
	0.102	0.036	0.146	0.036	0.015	0.036	0.061	0.036	0.032	0.035
	0.026	0.022	0.006	0.021	0.014	0.021	0.044	0.021	0.002	0.021
	0.099	0.022	0.198	0.022	0.076	0.02	0.214	0.022	0.235	0.02
	0.04	0.015	0.007	0.015	0.018	0.015	-0.003	0.015	0.014	0.014
1 All parameters were estimated without adjusting for covariates. Notice that the heritability for each trait can be estimated by following equation:
The resulted heritability for height is 0.207, which is expected to be lower than the heritability estimated by adjusting for sex.
