# Supplementary material for: Decomposing heritability and genetic covariance by direct and indirect effect paths
Source: PLoS Genet. 2023 Jan 23;19(1):e1010620. doi: 10.1371/journal.pgen.1010620 (PMC9894552; doi:10.1371/journal.pgen.1010620)
Supplement: S3 Table — (XLSX) [file pgen.1010620.s004.xlsx]

## Sheet: Sheet1
Table S3. Parameter estimates for trait pair analysis.
Point estimates
Trait1	Height	Height	Height	Height	BMI	BMI	BMI	EA	overall health	overall health
Trait2	BMI	EA	overall health	income	EA	overall health	income	income	EA	income
	0.102	0.102	0.102	0.102	0.146	0.146	0.146	0.061	0.015	0.015
	0.026	0.026	0.026	0.026	0.006	0.006	0.006	0.044	0.014	0.014
	0.099	0.099	0.099	0.099	0.198	0.198	0.198	0.214	0.076	0.076
	-0.024	-0.02	0.008	0.024	-0.001	0.044	-0.015	0.044	-0.014	-0.005
	-0.02	0.015	-0.001	0.032	-0.007	0.015	-0.002	0.032	-0.019	0.003
	0.038	0.117	0.024	0.161	-0.044	0.205	-0.06	0.284	-0.088	-0.166
	0.007	0.018	-0.006	0.062	-0.042	0.058	-0.054	0.166	-0.062	-0.068
	0.146	0.061	0.015	0.032	0.061	0.015	0.032	0.032	0.061	0.032
	0.006	0.044	0.014	0.002	0.044	0.014	0.002	0.002	0.044	0.002
	0.198	0.214	0.076	0.235	0.214	0.076	0.235	0.235	0.214	0.235
	-0.012	0.022	-0.023	-0.029	-0.011	0.002	0.005	-0.003	0.003	-0.023
	0.04	0.04	0.04	0.04	0.007	0.007	0.007	-0.003	0.018	0.018
	0.007	-0.003	0.018	0.014	-0.003	0.018	0.014	0.014	-0.003	0.014
	0.015	0.01	-0.015	-0.01	-0.037	0.003	-0.028	-0.012	-0.016	-0.02
SE
Trait1	Height	Height	Height	Height	BMI	BMI	BMI	EA	overall health	overall health
Trait2	BMI	EA	overall health	income	EA	overall health	income	income	EA	income
	0.036	0.036	0.036	0.036	0.036	0.036	0.036	0.036	0.036	0.036
	0.022	0.022	0.022	0.022	0.021	0.021	0.021	0.021	0.021	0.021
	0.022	0.022	0.022	0.022	0.022	0.022	0.022	0.022	0.02	0.02
	0.012	0.011	0.011	0.011	0.011	0.011	0.011	0.011	0.009	0.009
	0.007	0.007	0.007	0.007	0.007	0.007	0.007	0.007	0.006	0.006
	0.016	0.015	0.016	0.016	0.015	0.017	0.015	0.017	0.015	0.016
	0.016	0.016	0.014	0.014	0.014	0.016	0.014	0.019	0.014	0.015
	0.035	0.035	0.035	0.035	0.035	0.035	0.035	0.035	0.035	0.035
	0.021	0.021	0.021	0.021	0.021	0.021	0.021	0.021	0.021	0.021
	0.022	0.022	0.02	0.02	0.022	0.02	0.02	0.02	0.022	0.02
	0.009	0.009	0.009	0.009	0.009	0.008	0.01	0.009	0.007	0.008
	0.015	0.015	0.015	0.015	0.015	0.015	0.015	0.015	0.015	0.015
	0.014	0.014	0.014	0.014	0.014	0.014	0.014	0.014	0.014	0.014
	0.009	0.009	0.009	0.009	0.009	0.008	0.009	0.009	0.007	0.008
